# Supplementary material for: Systematic review and network meta-analysis of pre-emptive embolization of the aneurysm sac side branches and aneurysm sac coil embolization to improve the outcomes of endovascular aneurysm repair
Source: Front Cardiovasc Med. 2022 Jul 22;9:947809. doi: 10.3389/fcvm.2022.947809 (PMC9354492; doi:10.3389/fcvm.2022.947809)
Supplement: Supplementary file 1 [file Table_1.xlsx]

## Sheet: Sheet1
Auther (publication year)	Study period	Nation	Study Design	Embolized arteries (experimental group)	Devices of embolization	Follow up period (mean, months)	Number of patients in Emboliation group	Number of patients in Control group	Total number of patients in endpoint	NOS	Technical success	Re-Interventions	Enlargement of Sac
Parry(2002)	09/1996 to 04/2001	United Kingdom	Single-centre Retrospective	IMA and LA	Coils	E = 24.0 C = 30.0	14	22	36	7	73.7%(14/19)	E = 0 C = 6	E = 0 C = 3
Gould(2001)	N.S.	United Kingdom	Single-centre Retrospective	IMA and LA	Coils	E = 18.4 C = 18.9	20	43	63	6	84%(21/25)	E = 0 C = 3	E = 0 C = 4
Fabre(2015)	01/2009 to 12/2013	France	Single-centre Retrospective	IMA and LA	Coils	24	83	104	187	8	100%(83/83)	N.S.	N.S.
Burbelko(2014)	01/2008 to 04/2010	Germany	Single-centre Retrospective	IMA and LA	AVP	E = 30.1 C = 30.2	33	38	71	6	100%(33/33)	E = 0 C = 4	E = 0 C = 5
Aoki(2021)	10/2009 to 08/2019	Japan	Single-centre Retrospective	IMA and LA	Coils	E = 53.5 C = 53.0	48	34	82	6	IMA:96.4%(54/56) and LAs:74.5%(108/145)	N.S.	N.S.
Chikazawa(2013)	05/2007 to 04/2012	Japan	Single-centre Retrospective	IMA and LA	Coils	6	10	131	141	7	IMA:100%(N.S.) and LAs:79.8%(N.S.)	N.S.	E = 0 C = 2
Alerci(2013)	03/1999 to 12/2009	Switzerland	Single-centre Retrospective	IMA and LA	Coils	60.5	56	64	120	8	96%(119/124)	N.S.	N.S.
Bonvini(2003)	03/1999 to 12/2001	Switzerland	Single-centre Retrospective	IMA and LA	Coils	17	22	N.S.	22		IMA:100%(14/14) and LAs:65%(24/37)	N.S.	1
Sheehan(2006)	06/2001 to 06/2005	USA	Single-centre Retrospective	IMA and LA	Coils	15	55	N.S.	55	6	44%(14/32)	N.S.	1
Branzan(2020)	09/2014 to 09/2019	Canada	Single-centre Retrospective	IMA and LA	Coils	23	139	N.S.	105		N.S.	6	7
Rokosh（2021）	01/2009 to 11/2020	USA	Multi-centre Retrospective	IMA and LA	N.S.	E = 15.0 C = 14.6	272	14788	15060		N.S.	E = 17 C = 621	E = 10 C = 960
Vaillant(2019)	11/2007 to 06/2016	France	Single-centre Retrospective	IMA	Coils	E = 21.4 C = 57.2	33	45	78	9	100%(43/43)	E = 5 C = 14	E = 1 C = 15
Samura(2020)	04/2014 to 03/2018	Japan	Single-centre Retrospective	IMA	AVP	E = 22.5 C = 22.4	46	51	97		88.7%(47/53)	E = 0 C = 0	E = 1 C = 9
Fukuda(2017)	07/2007 to 04/2014	Japan	Single-centre Retrospective	IMA	Coils	E = 15.4 C = 37.5	143	189	332	7	N.S.	E = 1 C = 12
Muller(2013)	07/2011 to 06/2013	Germany	Single-centre Retrospective	IMA	AVP	E = 6.0 C = 26.0	31	43	74	6	100%(29/29)	N.S.	E = 0 C = 8
Ward(2012)	08/2002 to 05/2010	USA	Single-centre Retrospective	IMA	Coils	E = 32.4 C= 21.2	108	158	266	6	100%(108/108)	E = 1 C = 12	E = 13 C = 21
Nevala(2010)	01/2000 to 10/2006	Finland	Multi-centre Retrospective	IMA	Coils	E = 39.6 C = 40.8	40	39	79	7	84.8%(67/79)	E = 1 C = 11	N.S.
Axelrod(2004)	N.S.	USA	Single-centre Retrospective	IMA	Coils	E = 6.0 C = 6.0	18	54	72	7	94%(30/32)	E = 0 C = 4	N.S.
Muthu(2007)	02/1999 to 04/2006	New Zealand	Single-centre Retrospective	SAC	Thrombin	E = 12.0 C = 36.0	65	67	132		42%(29/69)	E = 2 C = 10	N.S.
Pilon(2010)	01/2005 to 02/2008	Italy	Single-centre Retrospective	SAC	Fibrin glue and Coils	E = 18.5 C = 20.0	18	20	38	9	100%(18/18)	E = 1 C = 2	N.S.
Ronsivalle(2010)	09/1999 to 12/2008	Italy	Single-centre Retrospective	SAC	Fibrin glue and Coils	E = 26.0 C = 72.0	180	224	404	9	N.S.	E = 14 C = 21	N.S.
Piazza(2013)	01/2008 to 12/2009	USA	Single-centre Retrospective	SAC	Fibrin glue and Coils	E = 13.2 C = 37.2	79	83	162	9	100%(79/79)	E = 1 C = 5	E = 8 C = 21
Piazza(2015)	01/2012 to 12/2014	USA	Single-centre Retrospective	SAC	Fibrin glue and Coils	E = 16.4 C = 15.9	50	55	105	9	100%(55/55)	E = 1 C = 6	N.S.
Mascoli(2015)	2008 to 2013	Italy	Single-centre Retrospective	SAC	Coils	12	25	44	69	9	N.S.	E = 0 C = 0	E = 0 C = 5
Natrella(2017)	01/2011 to 04/2014	Italy	Single-centre Retrospective	SAC	Coils	12	36	36	72	8	100%(36/36)	N.S.	N.S.
Dosluoglu(2018)	09/2007 to 10/2015	USA	Single-centre Retrospective	SAC	Coils	44	16	31	47	9	93.7%(15/16)	E = 1 C = 9	E = 1 C = 14
Fabre(2020)	06/2014 to 02/2017	France	Multi-centre Randomized Controlled Trial	SAC	Coils	24	29	32	61	9	100%(29/29)	E = 1 C = 7	E = 0 C = 0
Mascoli(2021)	01/2012 to 03/2015	Italy	Single-centre Prospectively	SAC	Coils	12	61	265	326	9	N.S.	N.S.	N.S.
Zanchetta(2007)	06/2003 to 12/2005	Italy	Single-centre Retrospective	SAC	Fibrin glue	14.4	84	N.S.	84		99%(83/84)	4	1
Nakai(2016)	12/2013 to 04/2015	Japan	Single-centre Retrospective	SAC	Coils	12.1	24	N.S.	24		N.S.	N.S.	0
Mathlouthi(2021)	2015 to 2019	USA	Single-centre Retrospective	SAC	Thrombin,morcellated gelfoam and non-heparinized saline	14	44	N.S.	44		100%(44/44)	3	0
N.S.: not stated; AVP: Amplatzer Vascular Plug; E: embolization group; C: control group; IMA: inferior mesenteric artery; SAC: sac embolization; EVAR: endovascular aneurysm repair; LA: lumbar artery.
